# Supplementary material for: GMMA as an Alternative Carrier for a Glycoconjugate Vaccine against Group A Streptococcus
Source: Vaccines (Basel). 2022 Jun 28;10(7):1034. doi: 10.3390/vaccines10071034 (PMC9324507; doi:10.3390/vaccines10071034)
Supplement: Supplementary file 1 [file vaccines-10-01034-s001.zip]

Archive with 1 entries (1 files):
- vaccines-1724334-supplementary.pdf
